# Supplementary material for: Monophosphate Derivatives of Luteolin and Apigenin as Efficient Precursors with Improved Oral Bioavailability in Rats
Source: Antioxidants (Basel). 2024 Dec 13;13(12):1530. doi: 10.3390/antiox13121530 (PMC11727040; doi:10.3390/antiox13121530)
Supplement: Supplementary file 1 [file antioxidants-13-01530-s001.zip]

Archive with 1 entries (1 files):
- antioxidants-3288536-supplementary.pdf
